# Supplementary material for: No significant association of repeated messages with changes in health compliance in the COVID-19 pandemic: a registered report on the extended parallel process model
Source: PeerJ. 2021 Jun 3;9:e11559. doi: 10.7717/peerj.11559 (PMC8180189; doi:10.7717/peerj.11559)
Supplement: Supplemental Information 1 — The values in the “repetition” column indicate the conditions that the participants were allocated to (one: the no-repetition condition, two: the repetition condition). Items 1–12 and the item on behavior intention were scored on 7-point scales ranging from 1 (strongly disagree) to 7 (strongly agree). The raw data show an acceptable fit for the theoretical model suggested in the study. [file peerj-09-11559-s001.xlsx]

## Sheet: Sheet1
number	gender	age	repetition	item 1	item 2	item 3	item 4	item 5	item 6	item 7	item 8	item 9	item 10	item 11	item 12	behavior intention
1	M	47	1	5	5	4	2	4	2	4	5	4	3	3	3	3
2	F	47	1	3	6	4	2	5	3	3	5	3	5	5	5	1
3	F	48	1	7	7	7	4	5	5	4	5	4	5	7	7	6
4	M	62	1	7	6	6	6	6	6	5	5	4	7	7	7	7
5	M	67	1	7	6	7	4	6	7	4	4	4	7	7	7	7
6	M	73	1	4	4	4	4	4	4	3	3	3	5	6	5	3
7	M	45	1	6	5	6	5	6	6	5	5	3	6	6	6	6
8	M	47	1	6	6	6	6	6	6	4	4	4	5	5	5	6
9	F	57	1	6	6	7	3	5	3	7	7	5	7	7	7	7
10	M	40	1	4	4	4	4	4	4	4	4	4	4	4	4	4
11	M	41	1	4	4	4	4	4	4	4	4	3	4	4	4	5
12	F	42	1	7	7	7	7	6	6	6	5	4	6	6	6	7
13	F	56	1	6	6	6	5	6	6	4	4	4	5	7	7	6
14	F	51	1	7	7	7	5	5	5	5	5	4	5	5	5	7
15	F	51	1	7	7	7	6	6	5	6	7	5	7	7	7	7
16	F	55	1	6	6	6	6	6	4	6	6	5	7	6	6	6
17	M	53	1	7	7	7	5	5	6	7	7	5	7	7	7	6
18	F	37	1	5	5	4	4	5	4	4	5	4	4	4	4	5
19	M	57	1	6	6	5	4	6	6	4	4	4	6	6	6	6
20	F	45	1	7	7	7	7	7	7	6	7	6	7	7	7	7
21	M	19	1	7	7	7	2	7	4	3	2	1	6	7	7	7
22	F	42	1	6	7	7	4	5	5	6	7	5	6	6	6	7
23	M	38	1	7	6	7	2	4	4	6	6	5	6	5	6	7
24	M	63	1	4	4	3	3	5	3	3	5	3	5	7	6	3
25	F	46	1	7	7	7	6	6	6	4	3	3	7	7	7	7
26	M	38	1	7	6	5	5	5	5	7	7	5	5	6	6	7
27	F	58	1	7	7	7	7	7	7	7	7	7	7	7	7	7
28	F	63	1	4	5	5	4	4	4	4	4	4	4	5	5	4
29	M	30	1	5	5	4	6	6	6	6	6	4	6	5	7	6
30	M	67	1	6	5	6	1	5	3	2	7	2	7	7	7	4
31	M	42	1	4	4	4	4	4	4	5	5	4	1	5	1	4
32	M	45	1	5	6	6	6	6	2	3	5	3	6	7	5	6
33	M	33	1	5	6	6	5	5	3	5	5	4	5	6	5	7
34	F	56	1	5	5	5	4	5	4	4	6	4	5	5	5	5
35	F	30	1	7	7	7	6	6	5	5	5	4	7	7	7	7
36	M	58	1	6	7	7	5	6	6	7	7	6	6	6	6	7
37	F	25	1	7	7	7	4	5	4	7	7	7	7	7	7	6
38	F	28	1	6	5	6	3	4	3	4	5	6	6	6	6	6
39	F	45	1	7	3	5	4	5	5	6	6	4	6	6	6	6
40	M	58	1	6	7	7	6	6	6	6	6	5	6	7	7	7
41	F	40	1	6	6	5	5	5	5	6	5	4	5	7	6	5
42	F	43	1	3	3	3	5	5	5	3	5	5	3	3	3	3
43	M	31	1	4	3	3	3	3	3	4	5	6	7	7	7	7
44	M	61	1	1	1	1	7	4	4	7	7	4	7	7	7	1
45	M	35	1	4	5	5	4	4	5	6	5	4	6	7	5	5
46	M	22	1	5	6	6	6	6	6	6	6	4	6	7	6	6
47	M	52	1	5	6	7	4	6	3	5	6	4	4	5	4	7
48	M	48	1	5	5	6	4	4	4	4	4	4	6	6	5	5
49	F	35	1	5	4	4	1	2	2	5	4	4	3	3	2	2
50	M	57	1	5	5	5	6	6	6	5	5	4	6	6	6	5
51	F	53	1	5	4	5	4	5	4	1	4	1	7	7	7	7
52	M	19	1	7	7	7	5	5	5	2	5	4	4	6	5	7
53	M	41	1	4	3	4	3	3	5	3	5	3	5	6	4	6
54	M	45	1	4	4	4	4	4	4	5	5	4	5	5	5	3
55	M	66	1	7	3	3	7	7	7	6	6	4	6	7	6	7
56	M	32	1	7	6	6	7	7	6	2	2	2	5	7	6	7
57	M	60	1	7	7	7	7	7	7	7	7	4	7	7	7	7
58	M	45	1	5	4	5	3	6	5	3	6	4	5	6	3	4
59	M	52	1	7	5	6	6	6	5	3	4	3	5	5	5	5
60	M	48	1	7	6	7	5	5	6	7	7	4	6	6	6	7
61	F	48	1	7	7	7	7	7	7	5	5	4	5	5	5	7
62	M	47	1	6	5	6	6	6	6	6	6	5	6	6	7	7
63	M	59	1	7	7	7	6	6	6	5	5	5	6	7	7	7
64	M	66	1	6	7	7	6	6	7	7	7	5	7	7	7	7
65	Other	99	1	1	1	1	2	1	1	1	1	1	2	2	1	1
66	F	51	1	5	5	5	5	5	5	5	6	5	6	6	6	5
67	F	28	1	6	5	5	4	4	5	6	7	3	6	6	7	4
68	M	63	1	7	7	7	5	7	5	6	7	4	4	5	3	6
69	F	33	1	6	6	6	6	6	6	5	5	2	4	6	5	6
70	M	57	1	4	4	4	4	4	4	4	4	4	4	4	4	6
71	M	32	1	1	7	7	3	7	4	1	1	1	7	7	7	7
72	F	44	1	7	6	6	4	5	4	7	7	6	6	6	6	6
73	F	45	1	5	6	6	6	4	2	7	7	4	6	7	7	7
74	M	26	1	5	6	5	5	5	5	5	6	5	5	6	6	6
75	F	33	1	7	7	7	5	5	6	4	5	4	6	7	5	7
76	F	42	1	5	5	5	4	4	4	4	4	4	5	5	5	6
77	F	45	1	5	4	5	6	6	5	4	5	4	6	6	6	5
78	M	61	1	4	6	5	5	4	5	5	6	4	5	6	5	4
79	F	32	1	6	5	6	4	6	4	4	4	4	6	6	6	6
80	F	45	1	7	7	7	7	7	7	5	5	3	5	5	5	7
81	M	43	1	5	5	5	6	5	5	2	4	3	6	5	5	5
82	F	46	1	4	5	5	4	5	3	4	1	4	7	5	7	4
83	F	47	1	7	6	7	6	6	6	5	7	6	7	7	7	7
84	M	58	1	7	7	7	5	5	5	6	6	5	6	6	6	7
85	F	19	1	5	6	5	2	6	1	6	6	6	6	6	6	4
86	M	53	1	7	7	7	7	7	7	4	4	3	7	7	7	7
87	F	51	1	7	7	7	7	7	5	5	7	5	7	7	7	7
88	F	47	1	4	4	5	3	3	2	3	3	4	6	6	6	4
89	F	33	1	4	4	4	5	4	4	5	4	4	4	4	4	6
90	M	40	1	5	5	5	3	6	5	6	6	6	5	7	7	5
91	M	58	1	7	7	7	7	7	7	4	7	7	7	7	7	7
92	F	51	1	6	5	7	4	4	4	6	7	3	6	6	5	4
93	F	44	1	6	6	6	5	6	5	6	6	5	7	7	7	7
94	F	37	1	7	7	7	7	7	7	4	4	3	7	7	7	7
95	M	55	1	7	6	7	5	5	5	6	6	5	5	4	5	6
96	F	39	1	6	6	6	4	5	5	4	4	3	7	7	7	7
97	F	55	1	5	4	4	4	5	5	5	4	4	7	6	7	6
98	M	46	1	7	5	6	5	6	6	6	6	4	6	5	6	6
99	M	48	1	7	7	5	3	5	5	7	7	4	5	7	5	2
100	M	56	1	6	6	6	6	6	6	3	3	1	6	6	3	4
101	M	45	1	7	5	7	6	6	4	5	5	4	5	5	5	7
102	F	46	1	6	5	5	5	6	5	4	4	4	6	6	6	6
103	F	42	1	5	4	4	4	4	1	6	5	6	7	5	5	2
104	M	58	1	5	6	6	5	5	4	7	7	4	6	6	6	5
105	M	47	1	5	6	6	5	5	4	5	5	6	5	5	6	6
106	F	56	1	4	4	5	4	5	4	5	5	4	5	5	4	4
107	F	37	1	5	4	4	4	4	4	6	6	5	7	7	7	4
108	M	26	1	4	5	5	2	4	4	5	6	5	4	5	6	5
109	F	34	1	7	7	6	6	7	5	7	7	2	7	7	7	7
110	F	47	1	6	6	6	5	6	4	4	4	4	6	7	6	7
111	F	38	1	4	5	5	4	4	4	5	5	4	4	4	5	5
112	M	44	1	7	6	6	5	7	3	5	5	3	5	5	6	6
113	F	57	1	7	7	7	7	7	7	6	7	6	7	7	7	7
114	F	55	1	7	7	7	5	7	4	5	5	4	7	7	7	7
115	M	43	1	7	7	7	4	6	5	5	4	4	5	7	7	7
116	F	34	1	7	7	7	7	7	7	6	6	2	6	6	6	7
117	M	44	1	6	5	6	4	5	4	4	4	4	6	6	5	5
118	F	41	1	7	7	7	4	5	6	6	6	4	7	7	7	7
119	M	37	1	7	4	7	4	4	4	4	4	1	4	7	4	4
120	F	45	1	5	5	5	4	5	5	5	5	4	7	7	7	7
121	F	46	1	7	7	7	3	6	3	7	7	5	7	7	7	7
122	F	49	1	7	7	4	4	5	1	2	1	1	1	3	1	1
123	M	38	1	6	6	5	5	5	5	5	4	4	5	7	4	4
124	F	54	1	5	5	5	5	5	5	5	5	4	4	5	5	5
125	M	48	1	7	7	7	2	6	6	4	6	4	5	5	5	7
126	F	45	1	7	3	3	4	5	3	5	5	2	4	6	5	3
127	M	52	1	3	4	5	3	4	4	5	5	4	6	6	5	6
128	F	43	1	2	3	3	4	4	5	6	5	4	5	6	6	3
129	M	41	1	4	5	5	3	3	3	5	5	4	6	7	6	3
130	F	56	1	7	5	7	7	7	6	6	6	4	6	7	7	7
131	F	31	1	7	6	5	4	6	6	6	6	3	6	7	6	1
132	F	48	1	3	3	3	3	3	3	2	2	2	4	5	5	4
133	F	32	1	4	5	5	5	6	6	6	6	4	6	6	7	6
134	M	52	1	4	4	4	4	4	4	4	4	4	7	7	7	4
135	M	34	1	7	7	7	4	4	4	4	6	4	5	7	5	5
136	F	51	1	7	7	7	2	2	5	7	7	5	7	7	7	7
137	F	45	1	6	7	7	5	5	5	5	5	4	6	6	6	7
138	F	38	1	1	1	1	1	1	1	2	2	2	7	6	7	7
139	M	57	1	7	7	7	5	5	5	7	7	4	7	7	7	5
140	F	22	1	5	5	4	4	4	4	6	6	2	5	6	6	5
141	F	41	1	7	7	7	6	6	6	6	6	4	5	5	5	6
142	M	56	1	7	7	7	7	7	4	4	6	4	7	7	7	7
143	M	61	1	5	5	6	2	5	2	6	5	6	6	7	6	4
144	M	22	1	6	6	6	5	5	5	6	6	5	6	6	6	6
145	M	54	1	6	4	5	4	4	4	5	5	4	5	6	6	5
146	M	42	1	6	6	6	5	6	5	6	6	3	6	6	6	6
147	M	56	1	4	5	5	3	4	6	4	5	6	7	7	7	7
148	M	37	1	5	6	6	4	5	5	4	5	2	7	7	7	5
149	F	55	1	6	5	6	6	6	4	5	5	6	6	6	6	7
150	M	22	1	7	7	7	7	7	7	5	7	5	3	7	7	7
151	F	43	1	7	5	7	3	5	5	7	5	7	7	7	7	5
152	M	36	1	6	5	5	6	6	6	7	4	3	6	5	5	5
153	Other	45	1	4	4	4	4	4	5	4	4	2	6	7	6	5
154	F	42	1	6	6	6	5	6	4	6	6	4	6	6	6	5
155	M	50	1	7	7	7	4	4	4	4	5	4	7	7	7	7
156	F	53	1	5	4	5	3	4	3	4	4	4	6	6	6	4
157	F	29	1	7	7	7	6	7	6	3	3	3	5	6	2	7
158	M	34	1	7	7	7	1	4	4	7	7	4	5	7	6	4
159	F	44	1	6	7	7	5	6	5	4	4	4	5	7	6	6
160	F	36	1	4	5	5	1	3	5	5	5	4	4	6	5	6
161	M	30	1	7	7	7	1	7	1	7	7	4	7	7	7	7
162	M	47	1	7	7	7	2	3	3	5	6	4	5	7	7	7
163	M	48	1	7	6	7	4	5	5	5	5	4	6	6	6	7
164	M	56	1	1	7	4	1	7	4	1	1	1	1	7	1	1
165	M	50	1	3	3	2	1	1	1	6	6	5	6	6	7	1
166	M	52	1	7	6	7	4	5	5	7	7	6	7	7	7	7
167	M	52	2	7	7	7	7	7	5	2	3	1	5	7	7	7
168	M	53	2	5	4	5	5	5	6	6	6	7	6	7	7	4
169	M	48	2	7	6	6	6	6	6	5	5	4	4	7	4	6
170	M	44	2	5	7	6	6	6	6	2	3	3	5	5	6	6
171	M	72	2	6	6	7	3	4	5	6	6	6	7	7	7	6
172	M	55	2	6	7	7	6	5	5	2	3	2	4	7	7	7
173	M	52	2	5	4	4	4	4	4	4	4	4	4	5	4	4
174	M	59	2	7	7	7	5	7	4	5	5	4	4	5	5	7
175	M	56	2	7	7	6	6	6	3	2	5	2	5	6	3	4
176	M	43	2	4	4	3	1	4	4	4	4	1	1	1	1	1
177	M	50	2	5	5	6	5	5	4	5	5	5	4	6	5	5
178	F	31	2	7	6	6	6	6	6	3	6	3	5	5	4	6
179	F	29	2	5	5	5	4	5	5	7	7	5	6	6	6	4
180	F	55	2	7	7	7	5	7	6	7	7	6	7	7	7	7
181	M	37	2	6	6	6	6	6	6	4	4	4	7	7	7	6
182	M	62	2	7	7	7	5	6	1	7	7	4	6	7	6	7
183	M	56	2	5	6	6	5	5	4	5	6	5	7	6	6	5
184	F	46	2	5	4	5	4	5	5	5	4	5	5	5	4	5
185	M	31	2	6	5	5	5	5	5	4	4	4	6	6	5	6
186	F	47	2	7	7	7	5	7	2	6	6	2	7	6	7	7
187	Other	41	2	4	4	4	3	3	5	6	5	4	4	5	4	3
188	F	28	2	7	7	7	6	6	5	4	4	4	6	6	7	7
189	M	67	2	7	4	5	2	5	3	2	7	2	7	7	7	3
190	M	26	2	6	5	5	5	5	5	4	6	4	3	5	5	3
191	M	53	2	6	7	7	6	6	6	5	6	6	6	7	7	7
192	M	35	2	7	1	1	1	2	2	4	7	6	7	7	7	1
193	F	30	2	2	3	4	4	4	4	4	6	4	7	7	7	2
194	M	40	2	7	7	6	4	5	5	5	1	1	5	5	5	7
195	M	46	2	4	4	4	4	4	4	4	3	4	4	4	5	5
196	F	57	2	4	4	4	4	4	4	3	4	4	4	4	3	3
197	F	50	2	7	7	7	5	5	5	4	4	4	7	7	7	7
198	M	49	2	5	5	5	4	4	4	5	5	4	6	6	6	5
199	M	42	2	7	6	5	3	3	4	6	6	4	7	6	7	5
200	F	48	2	7	7	7	5	6	6	5	6	4	7	7	7	6
201	M	55	2	6	6	6	6	6	6	6	6	6	6	7	6	6
202	M	55	2	7	6	7	5	5	5	5	4	2	5	5	5	6
203	F	24	2	7	7	7	6	6	7	6	6	6	7	7	7	6
204	F	59	2	4	4	4	5	5	5	3	3	2	3	3	3	5
205	F	30	2	7	7	6	5	5	4	6	4	6	7	7	6	7
206	M	44	2	7	7	7	3	6	4	4	6	3	2	5	2	6
207	M	50	2	7	5	7	6	6	5	6	6	6	5	5	5	7
208	F	64	2	5	5	5	5	5	5	4	4	2	5	6	5	6
209	F	27	2	7	5	7	5	5	5	5	5	1	3	7	4	6
210	F	62	2	7	5	6	5	5	5	3	4	3	7	7	7	6
211	M	61	2	4	6	5	2	5	3	6	6	4	5	5	5	5
212	F	44	2	7	6	6	5	6	4	6	6	4	7	7	6	7
213	M	45	2	6	5	5	5	6	5	5	6	5	5	5	5	6
214	M	61	2	6	5	5	4	5	4	5	6	5	6	6	6	7
215	M	50	2	5	4	5	4	6	5	4	4	4	5	6	6	5
216	M	51	2	6	6	6	6	6	6	4	4	4	4	7	4	6
217	F	40	2	6	5	5	5	5	5	2	5	4	5	5	5	6
218	M	53	2	7	7	7	5	6	7	6	6	4	6	7	7	6
219	F	27	2	7	7	7	5	7	5	6	6	4	4	6	5	7
220	F	33	2	7	5	7	5	5	5	6	7	6	7	7	7	6
221	M	37	2	6	5	6	7	5	5	5	4	4	6	5	5	5
222	M	31	2	6	6	6	6	6	6	5	6	6	6	7	6	6
223	M	54	2	4	4	4	4	4	4	5	4	4	5	5	5	5
224	F	50	2	6	5	5	5	5	5	6	6	5	5	5	6	5
225	M	46	2	7	6	6	4	4	4	5	5	4	6	4	6	6
226	F	27	2	5	5	4	4	5	4	4	4	4	4	4	4	4
227	M	47	2	4	4	4	4	4	4	5	5	4	5	7	5	4
228	M	60	2	6	6	6	6	7	6	3	5	3	7	7	6	7
229	M	46	2	5	5	6	4	4	6	6	5	4	6	5	5	5
230	M	40	2	6	6	6	5	6	5	3	4	4	6	7	7	6
231	M	43	2	5	4	5	5	5	4	3	6	3	6	6	6	3
232	M	55	2	1	1	1	1	1	1	1	7	4	1	1	1	1
233	F	46	2	6	6	6	6	6	6	6	2	1	4	5	4	6
234	Other	40	2	5	3	4	5	5	3	3	3	3	7	7	7	3
235	F	30	2	7	7	7	6	7	4	6	7	4	6	7	7	7
236	M	52	2	7	7	7	4	5	6	7	7	4	7	7	7	7
237	M	49	2	6	6	6	6	6	6	7	7	7	7	7	7	6
238	F	57	2	5	4	5	5	5	5	6	5	5	7	7	5	6
239	M	47	2	6	6	7	6	6	6	5	6	4	5	6	6	7
240	M	57	2	6	6	6	4	4	4	5	5	4	5	5	4	4
241	M	31	2	7	6	6	4	4	5	6	5	4	7	7	7	6
242	F	44	2	7	7	7	6	6	5	3	5	2	4	6	4	7
243	M	61	2	6	6	6	6	6	5	3	4	4	6	6	6	6
244	M	39	2	5	4	4	5	5	4	5	5	3	6	5	6	4
245	F	50	2	6	6	6	6	6	6	4	5	3	5	6	5	6
246	M	53	2	5	5	5	3	5	5	5	4	3	4	5	4	5
247	M	48	2	4	4	4	4	4	4	2	6	4	5	5	5	7
248	M	50	2	5	5	5	5	6	6	6	6	6	6	6	6	6
249	F	67	2	4	5	5	6	6	5	5	7	4	2	3	1	5
250	M	55	2	7	5	5	4	5	4	6	7	3	5	7	6	4
251	F	28	2	7	7	7	7	6	7	6	6	5	6	6	6	7
252	F	43	2	7	7	7	4	5	5	4	5	2	3	5	4	7
253	M	44	2	7	5	7	5	4	4	5	6	4	7	7	7	7
254	F	37	2	7	7	7	6	7	7	7	7	5	7	7	7	7
255	F	21	2	7	6	6	5	5	3	5	5	3	5	7	5	5
256	F	40	2	4	4	5	4	4	4	2	2	2	6	6	6	7
257	F	56	2	7	6	6	5	6	5	5	5	4	6	6	6	6
258	M	63	2	7	7	7	6	7	5	7	7	7	7	7	7	7
259	F	49	2	6	6	6	6	7	7	5	5	4	7	7	7	6
260	M	59	2	5	4	5	5	6	4	2	2	1	5	5	6	6
261	F	48	2	7	7	7	1	5	1	5	5	4	6	6	6	7
262	M	32	2	7	6	7	6	6	6	4	5	3	4	5	4	7
263	F	36	2	7	7	7	2	5	3	4	6	4	6	6	6	3
264	F	43	2	5	5	5	5	5	4	3	3	1	2	3	2	1
265	M	68	2	6	6	6	4	4	4	5	7	6	6	6	7	6
266	M	54	2	7	6	7	6	5	5	5	4	6	7	7	7	6
267	M	69	2	7	5	5	5	5	6	5	4	5	7	7	7	7
268	M	46	2	7	7	7	5	6	6	7	4	4	7	7	7	6
269	M	40	2	5	6	4	2	4	4	7	7	5	5	7	5	5
270	F	32	2	7	7	7	6	6	6	6	6	4	7	7	7	7
271	M	35	2	4	4	4	2	4	4	7	7	4	7	7	7	1
272	F	27	2	3	5	5	4	4	4	6	7	5	7	7	6	2
273	F	30	2	5	5	5	5	5	5	4	5	5	5	5	5	5
274	M	63	2	2	4	3	5	6	5	2	5	2	5	6	3	3
275	M	50	2	6	6	7	4	6	4	6	6	4	6	6	7	6
276	F	51	2	1	2	1	2	2	2	2	4	3	2	1	2	1
277	M	47	2	6	4	5	5	5	6	3	4	3	6	5	5	5
278	M	45	2	7	6	7	5	6	5	1	3	2	7	7	7	7
279	F	27	2	3	5	5	5	5	5	5	5	5	7	7	7	6
280	M	53	2	6	6	6	5	6	6	6	6	4	7	7	6	6
281	F	20	2	7	7	7	4	6	5	5	7	6	5	7	5	3
282	M	38	2	7	2	2	1	1	2	1	3	2	1	2	1	1
283	M	42	2	7	7	7	7	7	7	6	6	4	4	6	4	7
284	F	47	2	6	7	6	4	5	5	6	3	3	6	5	7	7
285	F	36	2	7	7	7	5	6	6	6	3	2	5	4	5	7
286	M	35	2	7	7	6	5	6	5	4	3	2	3	4	3	6
287	M	28	2	7	5	7	7	7	7	7	7	7	7	7	7	7
288	Other	63	2	1	1	1	1	1	1	4	4	4	4	4	4	1
289	M	58	2	7	7	7	6	6	6	6	6	6	7	7	7	7
290	F	55	2	7	7	7	5	5	5	2	2	2	7	7	7	7
291	M	52	2	5	4	4	5	5	5	7	7	7	6	7	6	4
292	F	35	2	5	5	5	5	5	5	6	5	4	5	6	5	5
293	F	71	2	7	6	7	7	6	7	3	5	3	6	6	7	7
294	F	74	2	7	7	7	5	7	5	2	2	2	6	7	7	7
295	F	49	2	7	7	6	6	6	6	4	5	4	5	5	5	6
296	F	29	2	6	6	6	5	6	6	4	4	2	3	5	4	5
297	M	44	2	6	5	6	5	5	5	5	5	4	7	7	7	6
298	F	61	2	7	7	7	6	7	7	5	5	3	5	6	5	7
299	F	45	2	7	7	7	7	7	7	7	5	4	7	7	7	7
300	M	54	2	5	5	5	4	4	4	6	6	5	7	6	7	5
301	F	49	2	7	7	7	7	7	7	7	7	4	6	7	6	7
302	M	28	2	3	3	3	2	3	3	4	6	4	6	7	6	2
303	M	54	2	6	4	6	2	5	3	6	7	4	5	7	5	5
304	M	66	2	6	6	6	6	6	6	4	6	3	6	7	6	6
305	F	46	2	7	7	7	6	6	6	3	4	3	2	5	2	7
306	M	55	2	6	6	7	7	7	7	5	6	4	7	7	6	6
307	M	44	2	7	5	6	5	5	5	6	7	4	6	5	5	6
308	M	56	2	7	7	7	7	6	6	7	7	6	6	7	6	7
309	M	49	2	5	5	6	3	5	3	5	5	3	6	5	5	5
310	M	49	2	7	7	7	6	7	4	7	7	5	7	7	7	6
311	M	21	2	2	3	3	4	3	4	4	3	4	3	4	4	5
312	M	62	2	6	6	6	6	6	6	3	4	4	6	6	6	5
313	F	36	2	5	5	5	5	5	3	6	6	4	6	6	6	6
314	F	37	2	3	4	4	3	5	4	5	6	4	6	6	6	3
315	M	45	2	7	7	7	6	6	6	6	7	3	5	6	6	7
316	M	47	2	5	5	5	6	6	5	4	4	4	7	7	7	6
317	F	24	2	7	7	6	5	5	6	5	4	3	6	6	5	6
318	F	46	2	7	7	7	6	7	6	6	7	6	6	7	7	7
319	F	54	2	3	5	6	3	3	3	4	5	4	5	4	5	5
320	M	46	2	7	7	7	1	1	1	7	7	7	7	7	7	7
321	F	29	2	6	6	5	5	5	5	5	5	5	7	7	7	6
322	M	37	2	6	3	3	5	5	5	4	4	3	4	5	4	2
323	M	33	2	6	6	5	5	6	5	3	3	4	6	6	7	1
324	M	46	2	6	5	6	6	6	6	4	3	2	2	5	5	7
325	M	24	2	4	4	4	3	4	4	3	3	4	3	4	4	4
326	F	53	2	5	5	5	4	4	4	4	4	4	7	6	7	7
